# Supplementary material for: The Complete Mitogenomes of Three Grasshopper Species with Special Notes on the Phylogenetic Positions of Some Related Genera
Source: Insects. 2023 Jan 13;14(1):85. doi: 10.3390/insects14010085 (PMC9865218; doi:10.3390/insects14010085)
Supplement: Supplementary file 1 [file insects-14-00085-s001.zip]

Archive with 2 entries (2 files):
- Figure S1-S5.pdf
- TableS1-S10.pdf
